# Supplementary material for: The role of genetic diversity and arbuscular mycorrhizal fungal diversity in population recovery of the semi-natural grassland plant species Succisa pratensis
Source: BMC Ecol Evol. 2021 Nov 5;21:200. doi: 10.1186/s12862-021-01928-0 (PMC8570031; doi:10.1186/s12862-021-01928-0)
Supplement: Supplementary file 2 — Additional file 2: Table S2. Microsatellite genotype data based on twelve loci. [file 12862_2021_1928_MOESM2_ESM.xlsx]

## Sheet: Table S2
sample.id	pop.id	locus1	locus2	locus3	locus4	locus5	locus6	locus7	locus8	locus9	locus10	locus11	locus12
sample1.1	P1	97/103	116/116	133/133	182/186	106/113	208/208	260/260	311/311	111/111	82/82	110/110	116/116
sample1.2	P1	97/100	116/120	133/133	182/186	106/113	208/208	256/258	311/311	111/111	82/82	106/112	119/119
sample1.3	P1	100/100	116/116	133/135	182/186	106/113	208/208	258/258	311/311	108/111	84/84	108/123	116/119
sample1.4	P1	97/97	120/122	135/141	182/182	113/113	208/208	256/258	311/311	108/111	82/84	106/117	116/116
sample1.5	P1	97/97	116/120	133/135	182/184	106/113	208/208	258/260	311/311	111/111	84/86	0/0	116/119
sample1.6	P1	0/0	0/0	0/0	0/0	113/113	0/0	0/0	0/0	0/0	0/0	0/0	0/0
sample1.7	P1	97/100	118/122	133/141	182/182	106/113	208/208	256/258	311/311	111/111	84/84	0/0	116/116
sample1.8	P1	97/100	116/120	133/133	178/182	106/106	208/208	256/256	311/311	108/108	82/82	117/123	116/116
sample1.9	P1	97/97	118/118	133/133	184/186	113/115	206/208	256/258	311/313	111/111	84/84	108/108	116/119
sample1.10	P1	97/97	116/120	145/145	182/186	113/113	206/208	256/268	311/313	111/111	84/84	106/108	116/116
sample1.11	P1	103/103	116/116	133/141	182/186	106/113	206/208	256/260	311/311	108/111	82/84	108/108	116/116
sample1.12	P1	97/97	116/118	133/137	182/182	106/106	208/208	256/256	311/311	108/111	84/84	108/123	116/119
sample1.13	P1	97/97	118/120	137/141	182/182	106/106	208/208	256/260	311/313	111/111	84/84	0/0	116/116
sample1.14	P1	97/97	118/120	141/145	182/182	106/113	208/208	256/256	311/311	111/111	84/84	108/110	116/116
sample1.15	P1	97/103	116/116	135/135	182/182	106/106	206/208	258/260	311/311	111/111	84/84	107/107	116/119
sample2.1	P2	97/97	116/116	139/139	182/182	106/106	206/206	258/260	311/313	111/111	84/84	0/0	116/116
sample2.2	P2	97/97	116/116	139/139	182/182	106/106	206/208	258/258	311/311	108/108	84/84	104/119	116/116
sample2.3	P2	97/103	116/116	133/133	182/182	106/115	206/206	256/260	311/313	108/111	84/84	0/0	116/116
sample2.4	P2	97/97	116/116	139/139	182/182	106/106	206/206	256/260	311/313	108/111	84/84	0/0	116/116
sample2.5	P2	97/97	116/116	133/133	182/182	106/106	208/208	0/0	311/313	111/111	84/84	0/0	116/116
sample2.6	P2	97/97	116/120	139/139	182/182	106/106	206/208	260/260	311/313	108/111	79/79	104/119	116/116
sample2.7	P2	97/97	116/116	139/139	182/182	106/106	206/208	258/258	311/313	108/111	79/82	104/119	116/116
sample2.8	P2	97/97	116/120	139/139	182/182	106/113	206/206	256/258	311/313	108/111	82/84	104/110	116/116
sample2.9	P2	97/97	116/122	139/139	182/182	106/106	208/208	0/0	311/311	108/108	84/84	110/110	116/116
sample2.10	P2	97/97	116/116	139/139	182/182	106/113	206/208	258/258	311/313	108/111	79/82	104/110	116/116
sample2.11	P2	97/97	116/116	139/139	182/182	106/113	206/206	258/258	311/313	111/111	79/79	104/110	116/116
sample2.12	P2	97/97	116/116	139/139	182/182	106/106	206/206	260/260	311/313	108/111	79/79	110/110	116/116
sample2.13	P2	97/97	116/116	139/139	182/182	106/106	208/208	0/0	311/313	108/111	84/84	104/119	116/116
sample2.14	P2	97/97	116/120	139/139	182/182	106/106	206/208	258/258	311/313	111/111	82/84	0/0	116/116
sample2.15	P2	97/97	116/116	139/139	182/182	106/106	206/208	260/260	311/313	111/111	84/84	104/104	116/116
sample3.1	P3	97/97	116/120	133/137	182/182	115/115	208/208	256/258	311/311	108/108	82/82	0/0	116/119
sample3.2	P3	97/97	120/120	135/135	182/182	106/115	208/208	256/260	311/311	108/111	82/84	106/108	119/119
sample3.3	P3	97/97	116/120	133/133	182/186	106/106	208/208	258/258	311/311	108/108	84/84	106/106	116/116
sample3.4	P3	97/100	116/120	133/133	182/186	106/115	206/208	256/256	311/313	108/111	84/84	106/127	116/119
sample3.5	P3	97/97	116/116	133/135	182/186	106/113	0/0	256/256	311/311	108/108	84/84	106/106	116/116
sample3.6	P3	97/97	116/120	135/137	182/182	106/115	208/208	0/0	311/311	108/108	84/84	106/106	116/116
sample3.7	P3	97/97	120/120	133/135	182/186	106/115	208/208	0/0	311/311	108/111	82/84	106/108	119/119
sample3.8	P3	97/97	120/120	133/133	182/182	106/115	208/208	256/256	311/313	108/111	82/84	106/106	116/119
sample3.9	P3	97/97	116/120	135/137	182/182	106/106	208/208	256/258	311/313	108/111	84/84	106/108	116/119
sample3.10	P3	97/97	120/120	135/137	182/186	106/106	208/208	256/258	311/311	108/108	84/84	106/106	119/119
sample3.11	P3	97/97	120/120	133/135	182/182	106/106	208/208	256/258	311/311	108/108	84/84	106/106	116/116
sample3.12	P3	97/97	120/120	133/137	182/182	106/106	208/208	256/258	311/311	108/108	84/84	106/108	119/119
sample3.13	P3	97/97	116/120	133/137	182/186	106/115	208/208	258/258	311/311	108/111	82/84	106/108	116/119
sample3.14	P3	97/97	120/120	133/135	182/186	106/115	208/208	258/260	311/313	111/111	82/82	106/108	116/116
sample3.15	P3	97/97	120/120	135/137	182/182	106/115	208/208	256/256	311/311	108/108	82/84	106/106	119/119
sample4.1	P4	97/103	116/116	133/137	182/182	106/113	208/208	0/0	311/311	111/111	82/82	106/106	116/116
sample4.2	P4	97/103	116/116	141/145	182/182	106/106	208/208	256/262	311/311	108/111	82/82	104/106	116/116
sample4.3	P4	97/97	120/122	133/133	184/186	106/113	0/0	256/258	311/311	108/111	84/84	106/108	116/116
sample4.4	P4	97/97	116/116	135/145	184/186	106/106	0/0	258/260	311/311	111/111	82/84	106/123	116/116
sample4.5	P4	97/103	116/116	133/137	182/182	106/113	208/208	0/0	311/311	111/111	82/82	106/106	116/116
sample4.6	P4	97/97	116/116	137/137	182/182	106/106	206/208	256/256	311/311	108/111	82/84	0/0	116/119
sample4.7	P4	97/97	116/122	139/139	186/186	106/106	208/208	258/262	311/311	108/111	84/84	108/119	116/119
sample4.8	P4	97/97	116/116	137/137	182/186	106/106	208/208	256/258	311/311	108/111	84/84	106/110	116/116
sample4.9	P4	97/97	116/116	133/133	182/184	106/106	208/208	256/258	311/313	111/111	84/84	0/0	116/119
sample4.10	P4	97/97	116/122	133/141	182/182	106/113	208/208	256/260	311/311	108/111	82/84	0/0	116/116
sample4.11	P4	97/97	116/120	135/137	182/182	106/113	206/206	256/260	311/313	111/111	82/82	104/121	116/116
sample4.12	P4	97/97	116/120	135/137	182/182	106/113	206/208	256/260	311/313	111/111	82/84	104/121	116/116
sample4.13	P4	97/97	116/116	137/137	184/184	106/106	206/208	256/256	311/311	111/111	82/84	106/106	116/116
sample4.14	P4	97/97	116/116	133/135	182/182	106/113	206/206	256/262	311/311	108/111	82/84	108/108	116/119
sample4.15	P4	97/97	122/122	133/135	178/182	106/106	208/208	256/262	311/311	111/111	84/84	0/0	116/119
sample5.1	P5	97/97	116/120	137/137	178/186	106/106	208/208	258/258	311/313	111/111	82/84	0/0	116/116
sample5.2	P5	97/97	116/118	137/137	178/182	106/106	208/208	256/256	311/313	108/111	84/84	0/0	116/116
sample5.3	P5	97/97	116/120	137/137	182/186	115/115	208/208	256/256	311/313	108/111	82/84	106/106	116/116
sample5.4	P5	97/97	116/116	133/135	182/182	106/115	206/208	258/258	311/313	108/111	84/84	0/0	116/116
sample5.5	P5	97/97	116/120	133/141	182/184	106/115	208/208	0/0	311/313	108/111	84/86	108/108	116/119
sample5.6	P5	97/103	116/120	135/137	186/186	106/115	208/208	256/260	311/313	111/111	84/84	107/107	116/116
sample5.7	P5	97/103	116/116	133/139	178/182	113/115	208/208	256/256	311/313	111/111	84/84	112/112	116/119
sample5.8	P5	97/97	116/120	133/133	182/184	115/115	206/208	256/256	311/313	111/111	82/84	106/107	116/116
sample5.9	P5	97/103	116/116	139/139	178/178	106/106	206/206	256/256	311/313	111/111	79/84	108/108	116/116
sample5.10	P5	97/97	116/120	133/133	182/184	115/115	206/208	256/256	311/313	111/111	82/84	106/106	116/116
sample5.11	P5	97/97	118/120	137/141	182/186	106/113	206/206	258/258	311/313	111/111	84/84	107/123	116/119
sample5.12	P5	97/97	116/116	135/145	182/182	106/106	206/206	256/256	311/313	108/120	82/82	106/119	116/116
sample5.13	P5	97/103	116/120	133/137	182/184	106/113	208/208	258/258	311/313	111/111	84/84	112/117	116/116
sample5.14	P5	97/97	118/120	137/137	182/186	106/113	206/206	256/258	311/313	111/111	84/84	107/123	116/119
sample5.15	P5	97/103	116/122	141/141	182/184	113/115	206/206	256/256	311/313	108/111	84/86	107/119	116/116
sample6.1	P6	97/103	116/118	133/133	184/186	106/113	206/206	256/260	311/313	108/111	84/84	110/125	116/119
sample6.2	P6	97/97	120/120	135/135	182/186	113/115	206/208	258/260	311/311	108/108	84/84	104/108	116/116
sample6.3	P6	100/103	116/120	137/137	178/184	106/115	208/208	256/258	311/311	111/111	84/84	123/123	116/119
sample6.4	P6	94/103	116/116	133/133	182/186	106/106	208/208	256/256	311/311	108/108	84/84	119/119	116/119
sample6.5	P6	97/103	116/120	133/135	184/186	106/113	206/208	260/260	311/311	108/111	84/84	119/121	116/119
sample6.6	P6	97/97	116/120	133/133	182/186	106/106	208/208	256/256	311/311	108/108	82/82	110/119	116/119
sample6.7	P6	97/97	116/118	133/133	182/182	106/113	206/208	256/258	311/311	108/108	82/84	119/123	116/116
sample6.8	P6	97/97	118/120	133/137	184/184	106/106	206/206	256/258	311/311	108/108	84/84	108/112	116/119
sample6.9	P6	97/97	116/118	133/133	178/184	106/113	206/208	258/260	311/311	108/111	84/84	104/108	116/116
sample6.10	P6	97/97	116/122	137/141	184/186	106/115	208/208	256/256	311/311	108/111	84/84	106/112	116/119
sample6.11	P6	94/103	116/118	133/141	182/186	106/113	206/208	256/256	311/311	108/108	84/84	110/123	116/119
sample6.12	P6	97/103	116/118	151/151	182/182	106/113	206/208	256/256	311/311	108/108	84/84	110/110	116/116
sample6.13	P6	97/97	116/120	133/133	182/182	106/106	206/208	256/260	311/311	108/108	84/84	108/123	116/119
sample6.14	P6	97/97	116/118	133/141	182/184	113/113	208/208	256/258	311/311	108/108	84/84	106/106	116/116
sample6.15	P6	97/103	116/120	141/141	184/186	106/113	206/208	256/258	311/311	108/108	84/84	108/108	116/119
sample7.1	P7	97/97	116/120	137/137	182/186	106/113	206/208	256/262	311/311	108/108	82/84	119/123	116/119
sample7.2	P7	97/103	116/120	137/137	182/184	106/113	206/208	256/258	311/311	108/108	84/84	106/106	116/116
sample7.3	P7	94/97	116/118	133/141	182/186	113/115	206/206	256/262	311/311	108/111	84/84	104/119	116/119
sample7.4	P7	94/97	116/118	133/141	182/182	106/113	206/206	256/256	311/311	108/111	82/84	119/119	116/116
sample7.5	P7	97/97	116/116	133/141	182/186	106/113	206/206	256/262	311/311	108/111	84/84	104/119	116/119
sample7.6	P7	97/97	116/116	133/137	182/182	106/115	208/208	256/260	311/311	111/111	82/82	110/110	116/119
sample7.7	P7	97/103	116/122	151/151	182/186	106/113	206/208	256/258	311/311	108/108	82/82	104/104	116/116
sample7.8	P7	97/97	116/122	133/133	182/182	106/113	206/206	256/256	311/311	108/114	82/84	104/123	116/116
sample7.9	P7	97/103	116/122	141/141	182/182	106/113	208/208	256/260	311/313	108/111	84/84	104/104	116/119
sample7.10	P7	97/97	122/122	133/133	182/182	106/113	206/206	256/256	311/311	108/108	84/84	104/104	116/116
sample7.11	P7	97/103	116/118	141/141	182/184	106/113	208/208	256/258	311/311	108/108	84/84	123/123	116/116
sample7.12	P7	97/97	116/122	151/149	182/182	106/113	206/206	256/256	311/311	108/108	84/84	104/106	116/119
sample7.13	P7	97/97	116/116	133/133	182/186	106/113	0/0	256/256	311/311	108/111	82/84	106/110	116/119
sample7.14	P7	97/97	116/122	0/0	182/182	113/113	208/208	256/256	311/311	108/108	84/84	123/123	116/116
sample7.15	P7	97/97	116/116	137/137	182/182	106/113	208/208	256/260	311/311	108/108	82/84	106/119	116/119
sample8.1	P8	97/103	116/116	133/137	182/186	113/113	208/208	256/256	311/311	108/108	82/84	108/112	116/119
sample8.2	P8	97/97	116/120	137/137	188/188	106/106	208/208	256/256	311/311	108/108	84/84	117/119	116/119
sample8.3	P8	97/97	116/120	145/145	182/186	106/106	206/206	256/258	313/313	111/111	84/84	106/112	119/119
sample8.4	P8	97/97	116/118	133/139	184/186	106/113	206/206	258/260	311/311	108/108	84/84	106/123	119/119
sample8.5	P8	97/97	120/124	135/137	182/186	106/106	206/208	256/260	311/313	108/111	82/84	123/123	116/116
sample8.6	P8	97/97	116/116	137/137	182/184	106/106	206/208	256/262	311/311	111/111	84/84	112/123	116/119
sample8.7	P8	97/97	116/116	141/141	186/186	106/106	206/208	256/256	311/311	108/108	84/84	104/119	116/119
sample8.8	P8	97/97	116/116	133/133	182/182	106/106	206/206	256/256	311/311	108/108	84/84	104/110	116/119
sample8.9	P8	97/97	116/120	137/145	186/188	106/106	206/208	256/256	311/313	108/111	84/84	117/119	116/119
sample8.10	P8	97/97	116/116	133/137	182/186	106/113	208/208	262/262	311/313	108/111	84/84	0/0	116/116
sample8.11	P8	0/0	0/0	0/0	0/0	0/0	206/206	0/0	0/0	0/0	0/0	0/0	0/0
sample8.12	P8	97/103	116/120	137/137	186/186	106/106	206/206	256/256	311/311	108/108	84/84	119/119	116/119
sample8.13	P8	97/97	116/124	135/141	182/186	106/106	206/208	256/260	311/311	108/108	82/84	119/123	116/116
sample8.14	P8	97/97	116/116	141/145	186/188	106/106	206/206	256/262	311/313	111/111	84/84	123/123	116/116
sample8.15	P8	97/103	120/124	135/137	182/182	106/113	206/206	256/262	311/313	108/111	82/84	108/112	116/119
sample9.1	P9	97/103	116/116	133/135	184/186	106/113	208/208	256/258	311/311	108/111	82/82	106/106	116/116
sample9.2	P9	97/97	118/118	133/141	184/186	106/113	208/208	256/256	311/311	111/111	82/84	123/123	116/116
sample9.3	P9	97/103	120/120	135/141	182/184	113/115	208/208	256/256	313/313	108/111	84/84	106/119	116/119
sample9.4	P9	97/97	118/120	135/137	182/182	113/113	208/208	256/258	311/313	108/108	82/84	106/106	116/119
sample9.5	P9	97/97	120/122	135/141	182/186	113/113	208/208	256/256	311/313	111/111	82/82	123/123	116/116
sample9.6	P9	97/97	116/118	141/141	182/186	106/106	208/208	256/258	311/311	111/111	84/84	106/108	116/119
sample9.7	P9	97/97	118/120	135/137	182/182	106/113	206/206	256/258	311/313	108/111	82/82	106/106	119/119
sample9.8	P9	97/103	118/120	135/137	184/186	106/113	206/208	256/256	311/313	108/111	84/84	119/119	116/119
sample9.9	P9	97/97	118/118	135/137	182/184	113/115	208/208	256/256	313/313	108/111	82/84	119/119	116/119
sample9.10	P9	97/97	120/120	135/135	182/184	106/115	208/208	258/258	313/313	108/108	84/84	0/0	119/119
sample9.11	P9	97/97	120/120	137/137	182/182	106/113	206/208	256/256	311/313	111/111	84/84	0/0	116/116
sample9.12	P9	97/100	116/116	135/137	182/182	106/115	0/0	256/256	311/311	111/111	84/84	0/0	116/116
sample9.13	P9	97/100	118/120	135/137	182/182	113/113	206/208	256/256	311/313	108/108	82/84	119/119	116/119
sample9.14	P9	97/100	116/120	133/137	182/182	106/113	208/208	256/256	311/311	111/111	84/84	0/0	116/116
sample9.15	P9	97/97	120/120	137/137	182/182	113/113	206/208	256/258	311/311	108/111	84/84	0/0	116/116
sample10.1	P10	97/106	116/118	135/137	186/186	106/106	206/208	258/260	311/315	108/111	84/84	119/119	116/116
sample10.2	P10	97/97	116/118	133/141	184/186	106/115	206/206	256/258	311/311	108/108	84/84	123/123	116/116
sample10.3	P10	97/100	116/118	137/137	184/186	106/115	208/208	256/256	311/311	108/108	84/86	106/106	116/116
sample10.4	P10	97/100	116/118	137/137	182/184	106/115	206/206	256/256	311/311	108/108	84/84	106/106	116/116
sample10.5	P10	97/97	116/116	135/135	184/186	106/106	206/208	256/256	311/311	108/111	84/84	104/123	116/119
sample10.6	P10	97/100	116/116	135/141	182/184	106/106	206/208	258/258	311/313	108/111	84/84	123/123	116/116
sample10.7	P10	97/100	118/118	133/141	184/186	106/115	208/208	256/258	311/311	108/108	84/84	117/119	116/116
sample10.8	P10	97/100	116/116	133/133	184/186	106/106	208/208	256/258	311/313	108/111	84/84	123/123	116/116
sample10.9	P10	97/100	116/118	133/141	182/186	106/115	206/206	256/260	311/313	108/111	84/84	119/123	116/116
sample10.10	P10	97/97	0/0	0/0	0/0	106/106	208/208	0/0	0/0	0/0	0/0	0/0	0/0
sample10.11	P10	97/97	116/120	141/141	184/184	106/106	206/208	256/256	311/311	108/108	84/84	123/123	116/116
sample10.12	P10	97/97	118/118	135/141	184/186	106/115	0/0	258/258	311/311	108/108	84/84	123/123	116/116
sample10.13	P10	97/100	118/120	133/141	184/186	106/115	208/208	256/256	311/311	108/108	84/84	123/123	116/116
sample10.14	P10	100/106	116/118	135/141	182/186	106/106	206/208	258/260	313/315	111/111	84/84	119/123	116/119
sample10.15	P10	97/97	116/118	133/141	182/186	106/115	206/206	256/256	311/311	108/114	84/84	119/123	116/116
sample11.1	P11	97/97	116/118	133/141	182/182	113/113	208/208	256/260	311/311	111/111	79/84	104/106	116/116
sample11.2	P11	97/103	116/116	135/141	184/186	106/113	208/208	256/256	311/311	108/111	82/84	0/0	116/116
sample11.3	P11	97/103	116/116	133/133	182/184	106/106	208/208	256/260	311/311	108/111	79/84	119/123	116/116
sample11.4	P11	103/103	116/120	133/135	182/186	106/106	208/208	256/256	311/313	108/111	84/84	123/123	116/119
sample11.5	P11	109/109	116/118	133/133	182/186	106/106	208/208	256/256	311/311	108/111	84/84	0/0	116/116
sample11.6	P11	97/97	116/116	133/133	182/184	106/106	208/208	256/256	311/311	108/108	84/84	0/0	119/119
sample11.7	P11	97/97	116/122	133/135	182/184	106/113	208/208	256/256	311/311	108/108	82/84	104/106	116/119
sample11.8	P11	97/103	116/120	133/141	182/184	106/113	208/208	256/260	311/311	108/108	79/84	0/0	116/119
sample11.9	P11	97/97	116/116	133/141	182/182	106/113	208/208	256/256	311/311	108/108	79/84	106/125	119/119
sample11.10	P11	97/97	116/116	133/133	182/184	106/106	208/208	256/260	311/311	108/111	84/84	125/125	116/119
sample11.11	P11	103/103	116/120	133/141	182/186	106/106	0/0	256/256	311/311	108/108	84/84	107/107	116/116
sample11.12	P11	97/97	118/118	135/141	184/186	106/115	208/208	258/258	311/311	108/108	84/84	123/123	116/116
sample11.13	P11	97/97	116/116	133/133	184/184	106/106	208/208	260/260	311/311	108/111	84/84	119/119	116/119
sample11.14	P11	97/97	116/116	135/137	182/182	106/113	208/208	256/256	311/313	111/111	84/84	107/125	116/119
sample11.15	P11	97/97	116/118	133/133	182/186	106/106	208/208	0/0	311/313	108/111	84/84	104/110	116/119
sample12.1	P12	97/97	116/120	133/135	182/182	106/113	208/208	258/260	311/311	108/108	84/84	106/110	116/119
sample12.2	P12	97/97	116/120	141/141	184/186	106/113	206/208	256/258	311/311	108/108	84/86	110/110	116/116
sample12.3	P12	97/97	116/120	133/133	182/182	106/113	208/208	258/258	311/311	108/108	79/84	106/106	116/119
sample12.4	P12	97/97	116/120	133/133	178/184	106/106	206/206	258/258	311/311	108/108	84/84	0/0	116/119
sample12.5	P12	97/97	116/120	133/141	182/182	106/106	206/208	0/0	311/311	108/108	84/84	0/0	116/119
sample12.6	P12	97/103	116/120	151/151	184/184	106/113	206/206	258/258	311/311	108/108	84/84	110/110	116/119
sample12.7	P12	97/103	116/120	141/151	182/182	106/106	206/208	258/258	311/311	108/108	84/84	110/110	116/119
sample12.8	P12	97/97	116/116	133/137	182/182	106/113	208/208	258/258	311/311	108/108	84/84	0/0	116/116
sample12.9	P12	97/97	120/120	133/141	182/182	106/106	206/206	258/258	311/311	108/108	82/82	0/0	116/119
sample12.10	P12	97/97	116/120	133/133	182/182	106/106	206/206	258/258	311/311	108/108	79/84	106/106	116/116
sample12.11	P12	97/97	116/116	133/133	182/184	106/113	208/208	256/258	311/311	108/108	79/84	0/0	119/119
sample12.12	P12	97/97	116/120	133/133	182/182	106/106	206/206	258/258	311/311	108/108	84/84	0/0	116/119
sample12.13	P12	97/97	116/116	133/133	182/182	106/113	208/208	258/258	311/311	108/108	84/84	106/106	116/119
sample12.14	P12	97/97	116/120	133/133	182/182	106/106	208/208	256/256	311/311	108/108	84/84	110/123	116/119
sample12.15	P12	97/103	116/118	133/151	182/182	106/113	208/208	258/258	311/311	108/108	84/84	106/106	116/119
