# Supplementary material for: The role of genetic diversity and arbuscular mycorrhizal fungal diversity in population recovery of the semi-natural grassland plant species Succisa pratensis
Source: BMC Ecol Evol. 2021 Nov 5;21:200. doi: 10.1186/s12862-021-01928-0 (PMC8570031; doi:10.1186/s12862-021-01928-0)
Supplement: Supplementary file 3 — Additional file 3: Table S3. Sample X OTU matrix with all environmental variables. [file 12862_2021_1928_MOESM3_ESM.xlsx]

## Sheet: OTU.table.AMF
sample.id	population.id	latitude	longitude	moisture	organic.matter	pH	resin.P	N.total	OTU1	OTU3	OTU2	OTU6	OTU4	OTU9	OTU5	OTU18	OTU13	OTU356	OTU349	OTU20	OTU14	OTU108	OTU21	OTU25	OTU26	OTU19	OTU35	OTU24	OTU252	OTU29	OTU30	OTU32	OTU36	OTU56	OTU45	OTU46	OTU53	OTU48	OTU52	OTU334	OTU50	OTU88	OTU123	OTU116	OTU528	OTU710	OTU96	OTU309	OTU221
sample1.1	P1	50.9347	4.83622	0.232449	0.158537	4.64	7.07378	4.65137	5	109	537	491	10432	1	0	1	0	0	0	0	1173	0	12	0	0	0	1	0	2	0	0	0	0	0	0	0	0	0	0	0	0	0	0	0	2	0	0	20	0
sample1.2	P1	50.9347	4.83622	0.232449	0.158537	4.64	7.07378	4.65137	1	4333	5483	11943	945	0	2	0	1	0	0	0	13	1	0	1	0	0	0	0	2	192	0	0	0	0	0	15	0	0	0	0	0	0	1	0	0	0	0	675	1
sample1.3	P1	50.9347	4.83622	0.232449	0.158537	4.64	7.07378	4.65137	86	24275	1282	1	2635	1	2	0	13	0	0	0	0	30	28	12	0	0	0	0	2516	0	0	0	0	0	2	0	0	0	2	0	0	0	8	0	4	0	0	1	4
sample1.4	P1	50.9347	4.83622	0.232449	0.158537	4.64	7.07378	4.65137	29	19549	1322	5053	6104	0	0	8	14	0	1	0	1332	6	568	5	1	0	0	0	1138	1	0	0	0	0	0	0	1	0	1	1	1	0	2	0	6	1	0	798	1
sample1.5	P1	50.9347	4.83622	0.232449	0.158537	4.64	7.07378	4.65137	61	141	13888	8894	609	1	0	0	1	0	1	0	69	0	6	1	8	0	0	5	81	33	0	0	0	0	0	0	0	0	0	1	0	0	0	0	1	20	1	279	0
sample1.6	P1	50.9347	4.83622	0.232449	0.158537	4.64	7.07378	4.65137	87	7086	2605	1486	8993	7	7	0	0	0	1	0	1737	114	1	1	0	1	1	0	152	0	0	0	1	0	0	0	0	0	1	0	4	0	0	0	28	11	0	122	0
sample1.7	P1	50.9347	4.83622	0.232449	0.158537	4.64	7.07378	4.65137	30	2625	7254	8418	1287	0	0	0	0	0	0	0	571	0	0	0	5	0	0	0	630	132	0	0	0	0	0	0	0	0	1	0	0	0	0	0	2	2	0	312	0
sample1.8	P1	50.9347	4.83622	0.232449	0.158537	4.64	7.07378	4.65137	199	1819	48	2	164	2	3	7	20	0	0	0	0	6	4821	18	9	0	0	9	0	2	0	0	3	0	5	0	1	0	3	4	1	0	0	0	4	2	1	0	2
sample1.9	P1	50.9347	4.83622	0.232449	0.158537	4.64	7.07378	4.65137	7	810	302	1859	2464	0	0	0	0	0	0	4737	468	0	258	0	1	0	0	28	0	76	0	0	0	0	0	0	0	0	0	0	0	263	0	962	0	1	0	62	0
sample1.10	P1	50.9347	4.83622	0.232449	0.158537	4.64	7.07378	4.65137	5	1929	2684	6233	168	1	0	0	0	1	0	310	32	1	4646	0	0	0	0	0	0	407	0	0	0	1	0	0	0	0	0	0	26	0	0	0	1	2	0	180	0
sample1.11	P1	50.9347	4.83622	0.232449	0.158537	4.64	7.07378	4.65137	11	34603	126	6527	663	0	2	0	1	0	0	714	30	2	25	2	0	0	0	0	0	0	0	845	0	1	0	0	6	0	0	0	21	0	1	35	0	0	1	1290	1
sample1.12	P1	50.9347	4.83622	0.232449	0.158537	4.64	7.07378	4.65137	3	35626	858	299	374	0	1	0	1	0	0	0	0	0	0	0	0	0	1	0	1	72	0	2613	0	0	0	0	0	0	0	0	0	0	0	341	0	0	0	92	0
sample1.13	P1	50.9347	4.83622	0.232449	0.158537	4.64	7.07378	4.65137	26	8357	2	436	1052	0	1	0	0	0	0	0	157	0	25	1	1	0	0	0	0	45	0	0	0	0	0	0	6	0	0	1	10	0	0	531	9	1	1	40	0
sample1.14	P1	50.9347	4.83622	0.232449	0.158537	4.64	7.07378	4.65137	15	15543	718	3732	1740	2	2	2	0	1	0	545	435	0	1	0	0	0	0	0	0	102	0	0	0	0	1	0	0	0	0	0	0	0	0	31	3	2	0	415	0
sample1.15	P1	50.9347	4.83622	0.232449	0.158537	4.64	7.07378	4.65137	6	961	5721	6558	7348	0	0	0	0	0	0	0	1905	0	59	0	0	0	0	0	165	0	0	0	0	0	0	0	0	0	0	0	0	0	0	0	1	3	0	355	0
sample2.1	P2	50.9768	4.80702	0.171076	0.0787234	6.39	9.57238	8.07862	4	0	3	1	1	26	4	12330	5504	0	27	0	0	5762	0	834	2006	11	24	635	0	0	0	0	0	0	767	0	73	0	157	451	0	1	417	0	0	1	68	0	190
sample2.2	P2	50.9768	4.80702	0.171076	0.0787234	6.39	9.57238	8.07862	17	3	31	3	5	66	2	2892	689	0	0	0	1	724	0	23	2528	0	3	224	0	0	0	0	1816	0	3	1	7	0	0	556	0	0	8	0	1	0	19	0	0
sample2.3	P2	50.9768	4.80702	0.171076	0.0787234	6.39	9.57238	8.07862	3	0	2	18	0	660	0	4760	1710	0	151	0	0	7507	0	8859	2212	232	0	1456	0	0	0	0	0	0	677	1	12	0	1355	412	0	0	2013	0	0	0	125	0	1087
sample2.4	P2	50.9768	4.80702	0.171076	0.0787234	6.39	9.57238	8.07862	28	0	13	3	2	0	0	0	24	0	0	2	0	3021	0	751	0	0	1646	123	1	0	0	0	2	0	143	0	948	0	965	0	0	0	111	0	1	0	24	0	328
sample2.5	P2	50.9768	4.80702	0.171076	0.0787234	6.39	9.57238	8.07862	1	1	6	2	0	0	0	2	2	0	0	0	0	4	1	33	11	0	6	0	0	0	0	0	8	0	37	0	0	0	5	4	0	0	1	0	0	0	0	0	6
sample2.6	P2	50.9768	4.80702	0.171076	0.0787234	6.39	9.57238	8.07862	48	0	2	0	58	82	0	7147	6654	0	1	0	0	11966	0	683	200	17	70	381	0	0	0	0	0	0	726	0	0	0	150	119	0	0	272	0	3	1	98	0	74
sample2.7	P2	50.9768	4.80702	0.171076	0.0787234	6.39	9.57238	8.07862	12	1	20	34	965	2205	886	0	845	129	269	0	204	1696	0	1062	1313	107	1157	566	0	0	0	0	5569	0	2142	0	0	0	827	658	2	0	410	79	2	0	62	1	747
sample2.8	P2	50.9768	4.80702	0.171076	0.0787234	6.39	9.57238	8.07862	34	1	77	432	2	0	0	948	18017	0	0	0	0	4436	0	3017	0	0	0	0	0	0	0	0	2293	0	806	4	0	0	601	0	0	0	355	0	0	3	0	44	1
sample2.9	P2	50.9768	4.80702	0.171076	0.0787234	6.39	9.57238	8.07862	9	1	6	168	318	396	6246	7146	7171	751	233	1	0	63	0	2981	0	83	3519	25	0	0	0	0	1397	0	4578	0	0	0	320	0	0	0	512	0	0	1	0	0	452
sample2.10	P2	50.9768	4.80702	0.171076	0.0787234	6.39	9.57238	8.07862	1	1	6	37	128	0	708	3592	491	112	0	0	32	56	0	1	15291	0	2372	990	0	0	0	0	0	0	666	0	0	0	0	3658	0	0	0	54	0	0	244	0	0
sample2.11	P2	50.9768	4.80702	0.171076	0.0787234	6.39	9.57238	8.07862	4	3	3	233	1668	224	0	16294	4858	0	15	2	516	279	0	1599	41	25	522	340	0	0	0	0	860	68	636	12	1	0	314	4	0	0	615	0	0	0	21	45	230
sample2.12	P2	50.9768	4.80702	0.171076	0.0787234	6.39	9.57238	8.07862	43	35	10	191	1	34	186	14	1818	76	0	0	0	11620	0	16877	24	0	0	96	0	0	0	0	191	0	1146	34	5	0	3111	52	1	0	1621	0	6	2	39	26	2452
sample2.13	P2	50.9768	4.80702	0.171076	0.0787234	6.39	9.57238	8.07862	5	5	24	1	2	0	0	8180	10829	0	0	0	0	0	0	44	0	0	0	0	0	0	0	0	57	185	58	42	496	0	0	0	0	0	33	0	0	0	0	0	0
sample2.14	P2	50.9768	4.80702	0.171076	0.0787234	6.39	9.57238	8.07862	87	1	6	694	11	2289	168	1	405	95	268	0	0	0	0	375	8817	277	778	8681	0	0	0	0	662	0	1076	1	0	0	58	2709	0	0	192	0	4	6	2282	30	100
sample2.15	P2	50.9768	4.80702	0.171076	0.0787234	6.39	9.57238	8.07862	12	2	21	1302	3	11739	184	1444	796	174	3404	0	2	194	1	2127	0	2185	2093	0	0	0	0	0	0	0	472	0	0	0	918	0	0	0	1009	0	0	1	0	85	586
sample3.1	P3	50.9746	4.79878	0.253659	0.104575	4.86	1.72279	3.3012	15	0	34664	296	1665	0	0	0	0	0	0	0	455	0	0	0	0	0	0	0	0	149	0	0	0	0	0	0	0	0	0	0	0	0	0	0	0	1	0	5	0
sample3.2	P3	50.9746	4.79878	0.253659	0.104575	4.86	1.72279	3.3012	15257	0	2401	54	790	0	1	0	0	1	0	0	1626	0	0	0	1	0	0	1	0	2	0	0	0	1	0	0	0	0	0	0	0	0	0	0	169	77	0	1	0
sample3.3	P3	50.9746	4.79878	0.253659	0.104575	4.86	1.72279	3.3012	7751	2781	29329	261	4826	1	1	0	0	0	0	0	752	0	0	0	0	0	0	0	10	1	2	0	0	0	0	102	1	0	0	0	8	0	0	0	864	482	0	20	0
sample3.4	P3	50.9746	4.79878	0.253659	0.104575	4.86	1.72279	3.3012	18	1	17603	1078	5320	0	2925	42	0	1081	0	0	1307	20	0	2	26	0	0	16	66	1193	0	0	0	0	0	897	17	0	0	14	417	36	0	0	0	0	0	189	0
sample3.5	P3	50.9746	4.79878	0.253659	0.104575	4.86	1.72279	3.3012	30195	10	3895	1	38	0	0	0	0	0	0	0	12	4	55	0	0	0	0	0	1	24	2	0	0	0	0	0	0	0	0	0	66	0	0	0	258	208	0	0	0
sample3.6	P3	50.9746	4.79878	0.253659	0.104575	4.86	1.72279	3.3012	276	3381	34701	0	1454	0	21	0	0	0	0	0	116	0	716	0	0	0	0	0	1539	422	0	0	0	0	0	90	1	0	0	0	288	0	0	0	8	0	0	0	0
sample3.7	P3	50.9746	4.79878	0.253659	0.104575	4.86	1.72279	3.3012	43313	23	1217	38	158	0	2	1	0	0	0	0	29	1	0	0	0	0	0	0	0	0	0	0	0	0	0	0	17	0	0	0	2	0	0	0	134	131	0	18	0
sample3.8	P3	50.9746	4.79878	0.253659	0.104575	4.86	1.72279	3.3012	14804	7	19953	320	99	0	1	0	0	0	0	0	0	0	416	0	0	0	0	0	0	31	0	0	1	0	0	0	0	0	0	0	1795	0	0	0	320	394	0	12	0
sample3.9	P3	50.9746	4.79878	0.253659	0.104575	4.86	1.72279	3.3012	100222	2	4900	10	1156	1	0	0	4	0	0	0	218	0	16	1	0	0	0	0	1	60	0	0	1	0	0	0	0	0	0	0	20	0	0	0	826	391	0	0	0
sample3.10	P3	50.9746	4.79878	0.253659	0.104575	4.86	1.72279	3.3012	28250	5	6024	1658	1235	0	1	3	0	0	0	0	403	0	7	1	0	0	2	0	0	42	0	0	0	0	1	0	0	1	0	0	1	0	0	0	507	613	0	49	0
sample3.11	P3	50.9746	4.79878	0.253659	0.104575	4.86	1.72279	3.3012	29051	2	11709	7	1368	0	0	0	0	0	0	1	194	0	34	0	0	0	0	0	0	0	0	0	0	0	0	0	0	0	0	1	88	0	0	0	737	496	0	0	0
sample3.12	P3	50.9746	4.79878	0.253659	0.104575	4.86	1.72279	3.3012	41226	3	253	91	383	0	1	2	0	0	0	0	37	0	902	0	0	0	0	0	0	64	0	0	1	0	0	0	23	0	0	0	743	0	0	0	240	110	0	21	0
sample3.13	P3	50.9746	4.79878	0.253659	0.104575	4.86	1.72279	3.3012	1110	8	32248	2286	2344	0	2	0	0	0	0	0	582	0	0	3	20	0	0	0	0	0	0	0	0	0	0	0	0	0	0	12	0	0	0	0	155	227	0	126	0
sample3.14	P3	50.9746	4.79878	0.253659	0.104575	4.86	1.72279	3.3012	56606	39	2908	5	1	1	2	0	0	0	0	0	0	0	1380	0	0	0	0	0	21	9	0	0	0	0	0	0	0	0	0	0	141	0	0	0	440	274	0	3	0
sample3.15	P3	50.9746	4.79878	0.253659	0.104575	4.86	1.72279	3.3012	30181	3	5101	52	8217	19	3	0	0	0	0	0	1366	0	0	0	18	58	0	1	0	25	0	0	0	0	0	0	0	0	0	10	367	29	0	0	1384	237	0	0	0
sample4.1	P4	50.9717	4.78214	0.276289	0.162393	4.97	6.86761	9.72849	4158	3464	14595	9070	1681	1	1312	0	0	161	0	0	396	0	0	0	0	0	1	0	234	139	0	0	0	85	0	0	53	0	0	0	0	0	0	0	251	578	0	363	0
sample4.2	P4	50.9717	4.78214	0.276289	0.162393	4.97	6.86761	9.72849	1585	1669	198	10632	46	0	583	0	0	195	11	7	0	0	0	0	0	10	0	4	2	68	0	0	0	49	3	0	354	0	0	0	0	0	0	16	21	154	0	263	0
sample4.3	P4	50.9717	4.78214	0.276289	0.162393	4.97	6.86761	9.72849	43053	4	243	4314	7	0	3271	1	0	669	0	3664	0	0	0	3	0	0	0	0	1	1	0	0	0	0	0	0	0	0	0	10	106	1	0	1	143	1715	0	220	0
sample4.4	P4	50.9717	4.78214	0.276289	0.162393	4.97	6.86761	9.72849	21907	0	333	3185	2066	0	2	0	0	0	1	0	532	0	0	0	0	0	0	0	0	128	0	0	0	0	0	0	0	0	0	0	520	0	0	60	1	1	0	2	0
sample4.5	P4	50.9717	4.78214	0.276289	0.162393	4.97	6.86761	9.72849	12994	4928	13962	3740	405	0	1052	0	0	249	0	0	36	1	0	0	0	0	0	0	172	290	0	0	0	0	0	0	0	0	0	0	0	0	0	0	1	1	0	0	0
sample4.6	P4	50.9717	4.78214	0.276289	0.162393	4.97	6.86761	9.72849	12234	145	27151	9462	810	0	1336	0	0	305	0	0	65	0	0	0	0	0	0	0	0	44	1	0	0	0	0	0	16	0	0	0	0	0	0	0	33	97	0	28	0
sample4.7	P4	50.9717	4.78214	0.276289	0.162393	4.97	6.86761	9.72849	216	4901	10294	10906	4455	0	1052	0	0	477	0	107	1045	0	0	0	0	0	0	0	0	140	0	0	0	0	0	0	110	0	0	0	0	0	0	94	0	0	0	2	0
sample4.8	P4	50.9717	4.78214	0.276289	0.162393	4.97	6.86761	9.72849	19749	4580	3800	5858	1491	0	102	1	2	48	0	0	274	1	0	0	0	0	0	0	70	108	0	0	0	0	0	0	11	0	0	0	0	0	0	5	58	133	0	28	0
sample4.9	P4	50.9717	4.78214	0.276289	0.162393	4.97	6.86761	9.72849	14617	802	1330	9568	21	7798	1	0	0	0	1473	0	0	0	0	0	0	1368	0	860	0	0	0	0	0	10	30	0	519	0	0	0	7	0	0	18	3	11	0	4	0
sample4.10	P4	50.9717	4.78214	0.276289	0.162393	4.97	6.86761	9.72849	5512	11135	1895	18200	576	0	1257	0	2	370	0	8	75	0	0	1	0	0	0	0	67	147	0	0	1	19	0	0	710	0	0	0	0	0	0	0	17	29	0	66	0
sample4.11	P4	50.9717	4.78214	0.276289	0.162393	4.97	6.86761	9.72849	9628	1630	1839	2341	189	1066	128	2	1	44	211	0	35	0	0	0	0	0	0	103	0	0	0	0	1	0	0	0	60	1	0	0	0	0	0	44	0	0	0	2	0
sample4.12	P4	50.9717	4.78214	0.276289	0.162393	4.97	6.86761	9.72849	23153	2781	1640	1915	116	193	0	0	0	0	50	0	19	32	0	0	1	1	0	0	0	11	0	0	0	0	0	0	6	0	0	0	0	0	0	129	4	1	0	1	0
sample4.13	P4	50.9717	4.78214	0.276289	0.162393	4.97	6.86761	9.72849	1189	14901	13400	6400	1528	0	1	2	1	0	0	0	270	0	0	0	0	0	0	0	81	189	0	0	0	0	1	0	4	0	0	0	0	0	0	20	3	0	0	5	0
sample4.14	P4	50.9717	4.78214	0.276289	0.162393	4.97	6.86761	9.72849	2	1459	21259	5088	466	12	8713	3	0	2634	0	0	142	0	0	0	0	0	0	0	18	2	0	0	0	1	0	1	34	0	1	0	0	0	0	15	0	0	0	3	0
sample4.15	P4	50.9717	4.78214	0.276289	0.162393	4.97	6.86761	9.72849	2766	7393	1864	5169	3122	0	1019	0	1	196	0	0	332	0	12	0	0	0	0	2	32	551	0	0	0	52	0	0	0	0	0	0	177	0	0	111	0	3	0	0	0
sample5.1	P5	50.9727	4.78265	0.254157	0.216561	4.53	9.71076	2.96941	2602	7513	628	22881	1891	0	0	0	0	0	0	0	407	0	250	0	1	0	0	0	953	88	0	0	0	0	0	0	0	0	0	0	0	0	0	0	2	36	0	51	0
sample5.2	P5	50.9727	4.78265	0.254157	0.216561	4.53	9.71076	2.96941	24427	1776	1672	2531	3623	1	4	0	0	1	0	0	788	0	115	0	0	0	0	0	187	0	0	0	0	0	0	0	0	0	0	0	0	0	1	0	0	2	0	0	0
sample5.3	P5	50.9727	4.78265	0.254157	0.216561	4.53	9.71076	2.96941	26606	8618	2389	3087	161	0	0	22	0	0	0	0	18	0	2035	0	0	0	0	0	0	0	0	0	0	0	0	0	0	0	0	0	0	0	0	0	1	2	0	0	0
sample5.4	P5	50.9727	4.78265	0.254157	0.216561	4.53	9.71076	2.96941	48749	457	99	2426	1146	1	1	0	0	0	0	0	418	0	44	0	0	0	0	0	63	0	0	0	0	0	0	1	1	0	0	0	0	0	0	0	0	2	0	0	0
sample5.5	P5	50.9727	4.78265	0.254157	0.216561	4.53	9.71076	2.96941	28409	9653	2751	3764	4045	0	1	0	0	0	0	0	599	0	4	0	1	1	0	0	995	13	0	0	0	0	0	0	0	0	0	0	0	0	0	0	33	38	0	10	0
sample5.6	P5	50.9727	4.78265	0.254157	0.216561	4.53	9.71076	2.96941	34955	563	1042	416	900	0	1	0	0	0	0	0	88	0	0	0	0	0	0	0	0	0	0	0	0	0	0	0	0	0	1	0	0	0	1	0	0	0	0	0	0
sample5.7	P5	50.9727	4.78265	0.254157	0.216561	4.53	9.71076	2.96941	44773	1801	5038	1381	1075	0	0	0	0	0	0	0	380	0	1	0	0	1	0	0	161	0	0	0	0	0	0	0	0	0	0	0	8	0	0	0	26	45	0	3	0
sample5.8	P5	50.9727	4.78265	0.254157	0.216561	4.53	9.71076	2.96941	331	13540	1893	3067	9758	0	0	0	99	0	0	0	1875	0	2454	0	0	0	0	0	757	2483	0	0	184	0	0	0	0	0	0	0	477	0	0	0	0	0	0	0	0
sample5.9	P5	50.9727	4.78265	0.254157	0.216561	4.53	9.71076	2.96941	35277	180	706	3356	2735	0	1	0	0	0	0	0	586	0	0	0	0	0	0	0	17	0	0	0	0	0	0	0	0	0	0	0	0	0	0	0	0	7	0	1	0
sample5.10	P5	50.9727	4.78265	0.254157	0.216561	4.53	9.71076	2.96941	4	9481	3825	2347	2466	0	0	0	0	0	0	0	215	0	0	0	1	0	0	152	905	1198	0	0	1	0	0	0	0	0	0	0	0	0	0	0	0	0	0	0	0
sample5.11	P5	50.9727	4.78265	0.254157	0.216561	4.53	9.71076	2.96941	6	28447	205	2497	1726	0	0	0	0	0	0	0	262	0	0	0	0	0	0	0	37	228	0	0	0	0	0	0	0	0	0	0	0	0	0	0	0	0	0	3	0
sample5.12	P5	50.9727	4.78265	0.254157	0.216561	4.53	9.71076	2.96941	9	12462	5026	15572	1101	47	1	0	1	0	0	0	30	0	85	1	0	0	0	0	649	811	0	0	0	0	1	0	0	1	0	0	0	0	0	0	0	0	0	5	0
sample5.13	P5	50.9727	4.78265	0.254157	0.216561	4.53	9.71076	2.96941	59	4665	1537	15433	2295	0	0	1	0	0	0	0	450	0	0	0	1	0	0	0	51	35	0	0	0	0	0	0	0	0	0	0	0	0	0	0	0	0	0	22	0
sample5.14	P5	50.9727	4.78265	0.254157	0.216561	4.53	9.71076	2.96941	282	35769	19	3316	652	1	0	0	1	0	0	0	1	0	0	0	0	0	0	0	74	0	0	0	0	0	0	0	0	0	0	0	0	0	0	0	1	0	0	0	0
sample5.15	P5	50.9727	4.78265	0.254157	0.216561	4.53	9.71076	2.96941	5	34380	92	9771	975	0	0	0	0	0	0	0	137	1	0	3	0	0	0	0	421	0	0	0	0	0	0	0	0	0	0	0	0	0	0	0	0	0	0	20	0
sample6.1	P6	50.9878	4.88505	0.182648	0.150838	4.85	4.39466	2.53884	8	20469	9327	795	755	2616	2820	1	0	699	1284	1956	374	0	1275	0	0	717	0	0	0	31	0	422	0	0	0	373	0	1	0	0	0	0	0	50	0	0	0	1	0
sample6.2	P6	50.9878	4.88505	0.182648	0.150838	4.85	4.39466	2.53884	5	725	10562	1338	1	0	254	0	0	93	0	0	40	0	0	0	0	0	0	0	0	55	0	0	0	0	0	0	0	0	0	0	0	0	0	0	0	0	0	0	0
sample6.3	P6	50.9878	4.88505	0.182648	0.150838	4.85	4.39466	2.53884	1	16868	3227	404	4895	188	927	0	0	173	23	3737	1514	0	5294	0	0	10	0	0	42	1011	0	0	0	0	0	65	14	0	0	0	0	0	0	551	0	0	0	2	0
sample6.4	P6	50.9878	4.88505	0.182648	0.150838	4.85	4.39466	2.53884	4	1545	12724	86	316	229	5568	113	0	4340	0	703	0	0	0	0	0	1	0	283	0	0	0	1519	1533	0	0	0	0	0	0	0	0	0	0	0	0	0	89	0	0
sample6.5	P6	50.9878	4.88505	0.182648	0.150838	4.85	4.39466	2.53884	6	32719	12793	3000	333	0	6	0	0	0	0	3337	61	0	0	0	1	0	0	0	0	0	0	0	0	0	0	0	0	0	0	0	0	0	0	36	0	0	0	2	0
sample6.6	P6	50.9878	4.88505	0.182648	0.150838	4.85	4.39466	2.53884	247	3318	7283	331	160	183	0	0	0	1	0	16	0	0	7	0	1	2	0	0	0	143	8378	0	0	0	0	0	0	0	0	0	70	0	0	355	0	1	0	3	0
sample6.7	P6	50.9878	4.88505	0.182648	0.150838	4.85	4.39466	2.53884	11355	10050	8046	65	6591	0	0	1	0	0	28	2415	1680	1	0	0	0	0	0	0	0	0	0	0	0	0	0	0	0	0	0	0	0	0	0	0	33	6	0	0	0
sample6.8	P6	50.9878	4.88505	0.182648	0.150838	4.85	4.39466	2.53884	12322	7869	7329	923	3876	0	0	0	0	0	1	2085	1081	80	0	0	0	0	0	0	0	25	8984	4	0	0	0	1	0	0	0	0	61	0	0	0	2	4	0	0	0
sample6.9	P6	50.9878	4.88505	0.182648	0.150838	4.85	4.39466	2.53884	32478	22859	4978	1070	827	0	0	0	0	0	0	0	266	0	0	0	0	0	0	0	242	559	0	0	0	0	0	40	0	0	0	0	228	0	0	485	13	3	0	1	0
sample6.10	P6	50.9878	4.88505	0.182648	0.150838	4.85	4.39466	2.53884	26506	18845	1959	1079	489	189	1	1	1	0	0	0	104	2	0	0	0	0	0	0	50	0	0	25	0	0	0	0	0	0	0	0	0	0	0	0	8	2	0	0	0
sample6.11	P6	50.9878	4.88505	0.182648	0.150838	4.85	4.39466	2.53884	1	1935	2	618	810	538	0	0	0	0	0	3457	0	0	0	0	0	0	0	0	0	0	1	301	2	0	0	0	0	0	0	0	0	0	0	0	0	0	0	0	204
sample6.12	P6	50.9878	4.88505	0.182648	0.150838	4.85	4.39466	2.53884	9	12525	6500	407	2556	0	11172	0	0	4147	0	7680	803	0	704	0	0	0	0	0	4	155	0	0	0	0	0	0	0	0	0	0	0	0	0	126	0	0	0	1	0
sample6.13	P6	50.9878	4.88505	0.182648	0.150838	4.85	4.39466	2.53884	3	44118	73	11619	0	0	2	0	0	0	0	1	0	0	0	2	0	0	0	0	668	129	0	0	0	0	1	0	0	0	0	0	0	0	0	0	0	0	0	7	0
sample6.14	P6	50.9878	4.88505	0.182648	0.150838	4.85	4.39466	2.53884	6	16633	9115	630	3160	0	6274	0	0	5247	0	0	642	0	906	0	0	0	0	0	70	199	0	441	0	0	0	0	0	0	0	0	32	0	0	591	0	0	0	2	0
sample6.15	P6	50.9878	4.88505	0.182648	0.150838	4.85	4.39466	2.53884	10	11630	21715	9212	465	0	1050	1	0	660	0	0	231	0	1670	1	0	0	0	0	689	0	0	0	0	0	0	0	0	0	0	0	0	0	0	70	0	0	0	5	0
sample7.1	P7	50.9875	4.87393	0.194215	0.125641	5.36	5.97371	6.39528	2	1669	643	1944	1159	19992	6829	0	0	1803	4946	35	179	0	1813	1	0	4179	351	0	0	170	0	1410	51	0	0	0	0	0	0	0	0	0	0	349	0	0	0	0	0
sample7.2	P7	50.9875	4.87393	0.194215	0.125641	5.36	5.97371	6.39528	4	1005	648	749	1976	18126	1691	0	1	799	4218	0	560	0	1	0	0	3153	10081	1	0	379	0	1813	609	0	0	0	0	0	0	0	0	0	0	147	0	0	0	0	0
sample7.3	P7	50.9875	4.87393	0.194215	0.125641	5.36	5.97371	6.39528	3	0	4659	3605	469	9206	1	0	0	72	2293	0	222	0	0	0	94	1203	563	718	0	0	0	542	0	0	0	0	0	0	0	0	1	0	0	32	0	0	0	0	0
sample7.4	P7	50.9875	4.87393	0.194215	0.125641	5.36	5.97371	6.39528	5	4704	733	1017	13	1094	3	0	0	0	174	343	175	0	0	1	0	246	0	0	0	0	0	0	0	0	0	0	0	0	0	0	0	0	0	0	0	0	0	0	0
sample7.5	P7	50.9875	4.87393	0.194215	0.125641	5.36	5.97371	6.39528	5	9679	9134	7678	1859	1900	1	0	0	0	1302	1141	291	0	0	0	0	646	244	0	0	189	0	1923	1	0	0	1297	0	0	0	0	0	0	0	112	0	1	0	4	0
sample7.6	P7	50.9875	4.87393	0.194215	0.125641	5.36	5.97371	6.39528	10	92	53	816	14	1385	4447	0	0	1299	334	1	0	0	0	0	11	151	909	0	0	0	0	2124	0	16	0	8	0	0	0	0	0	0	0	4	0	0	0	1	0
sample7.7	P7	50.9875	4.87393	0.194215	0.125641	5.36	5.97371	6.39528	1	3016	953	1246	1412	818	7069	0	0	1955	119	359	64	0	0	0	59	105	404	48	1	5	0	317	0	0	0	0	2	0	0	1	0	0	0	12	0	0	0	1	0
sample7.8	P7	50.9875	4.87393	0.194215	0.125641	5.36	5.97371	6.39528	6	247	2157	342	3352	0	916	0	0	225	0	538	667	0	0	1	32	0	315	163	0	11	0	736	0	0	2	0	0	0	0	0	0	0	0	7	0	0	0	0	0
sample7.9	P7	50.9875	4.87393	0.194215	0.125641	5.36	5.97371	6.39528	3	3	2710	1672	24	1223	0	0	0	0	655	155	0	0	0	24	0	295	1874	0	0	0	0	569	0	0	0	160	5	0	0	0	0	0	0	0	0	0	0	0	0
sample7.10	P7	50.9875	4.87393	0.194215	0.125641	5.36	5.97371	6.39528	0	3	3408	1135	57	1983	1105	0	0	367	707	13	25	0	0	0	0	458	223	0	1	0	0	396	160	0	0	0	0	0	0	0	0	0	0	56	0	0	0	0	0
sample7.11	P7	50.9875	4.87393	0.194215	0.125641	5.36	5.97371	6.39528	5	2	161	345	951	13854	0	0	1	0	3596	143	99	0	0	0	0	2244	2145	2	0	15	0	7	14	26	0	8	0	0	0	0	0	0	0	0	0	0	0	2	0
sample7.12	P7	50.9875	4.87393	0.194215	0.125641	5.36	5.97371	6.39528	0	139	115	981	1	984	550	0	0	202	412	0	1	0	0	0	0	152	260	0	0	0	0	61	0	0	0	0	0	0	0	0	0	0	0	0	0	0	0	0	0
sample7.13	P7	50.9875	4.87393	0.194215	0.125641	5.36	5.97371	6.39528	8	14	1	14	3	8	2	0	1	0	3	0	2	0	0	0	0	5	37	0	0	7	0	17	0	0	0	0	0	0	0	0	0	0	0	0	0	0	0	0	0
sample7.14	P7	50.9875	4.87393	0.194215	0.125641	5.36	5.97371	6.39528	97	82	809	3006	12	1264	341	0	0	66	400	0	0	0	0	0	3	155	1853	8	0	113	0	0	0	0	0	0	0	0	0	0	0	0	0	0	0	1	1	1	0
sample7.15	P7	50.9875	4.87393	0.194215	0.125641	5.36	5.97371	6.39528	5	1	4	251	0	1307	144	0	0	0	913	0	0	34	0	154	1	395	274	0	0	0	0	1	0	0	0	87	0	0	0	0	0	0	0	0	0	0	0	0	0
sample8.1	P8	50.9937	4.91372	0.207989	0.109565	5.27	3.80741	1.93438	1813	1	0	2268	293	4857	8128	0	0	2197	2027	89	83	8	15	0	0	798	0	46	0	23	0	0	451	10	6	0	0	0	0	3	0	0	0	77	0	2	19	1	0
sample8.2	P8	50.9937	4.91372	0.207989	0.109565	5.27	3.80741	1.93438	8	7	161	3180	410	2895	7138	6	0	2071	572	390	61	1	0	2	0	489	0	0	0	33	0	1	0	9	2	0	0	0	0	0	38	0	0	43	0	0	0	0	0
sample8.3	P8	50.9937	4.91372	0.207989	0.109565	5.27	3.80741	1.93438	1893	2	2	1475	7	3687	1685	0	0	255	1191	0	2	0	1	0	2	585	0	1	0	28	0	0	11	0	0	0	0	0	0	0	0	0	0	0	0	1	0	1	0
sample8.4	P8	50.9937	4.91372	0.207989	0.109565	5.27	3.80741	1.93438	10389	1	2489	5177	1062	238	547	0	0	23	63	0	158	0	6	0	1	26	0	0	0	60	0	0	2	0	0	0	0	0	0	0	3	0	0	8	10	34	0	6	0
sample8.5	P8	50.9937	4.91372	0.207989	0.109565	5.27	3.80741	1.93438	2	2	3495	3114	1778	13354	4945	0	0	35	4795	0	680	0	1026	0	0	2468	0	0	0	378	0	0	0	0	11	420	0	0	0	0	71	0	0	490	0	1	7	1	0
sample8.6	P8	50.9937	4.91372	0.207989	0.109565	5.27	3.80741	1.93438	6419	1167	2	520	395	3107	72	0	0	30	651	0	107	0	26	0	0	553	0	0	0	96	0	0	24	0	1	0	0	0	0	0	0	0	0	126	21	6	0	3	0
sample8.7	P8	50.9937	4.91372	0.207989	0.109565	5.27	3.80741	1.93438	39321	0	140	2115	325	517	162	1	0	97	160	1	39	0	0	0	0	47	0	0	0	0	0	0	0	0	0	88	0	0	0	0	0	1	0	42	0	2	0	0	0
sample8.8	P8	50.9937	4.91372	0.207989	0.109565	5.27	3.80741	1.93438	33	2	1486	470	1831	17747	26	0	0	0	6598	45	295	1	850	0	0	2995	0	0	0	16	0	0	0	0	0	102	0	0	0	1	0	0	0	27	0	0	0	0	0
sample8.9	P8	50.9937	4.91372	0.207989	0.109565	5.27	3.80741	1.93438	21976	0	290	3668	959	1863	439	0	0	77	743	0	110	0	0	0	1	294	0	0	0	0	0	0	0	0	0	30	0	0	0	0	75	0	0	99	1	1	0	1	0
sample8.10	P8	50.9937	4.91372	0.207989	0.109565	5.27	3.80741	1.93438	1358	2	734	3715	725	4606	370	0	0	65	1488	28	207	43	0	0	0	742	0	8	0	95	1	0	0	0	30	0	12	0	0	0	35	0	0	49	0	2	4	1	0
sample8.11	P8	50.9937	4.91372	0.207989	0.109565	5.27	3.80741	1.93438	21825	5	37	464	48	266	13	0	0	1	44	7	4	0	0	0	0	29	0	45	0	9	0	0	0	0	0	49	0	0	0	0	7	11	0	47	3	7	0	0	0
sample8.12	P8	50.9937	4.91372	0.207989	0.109565	5.27	3.80741	1.93438	274	3	52	2266	399	7415	2158	0	0	721	1493	5	0	45	35	0	6	939	0	6	0	5	0	0	376	0	7	21	0	0	0	0	22	0	0	70	0	0	0	4	0
sample8.13	P8	50.9937	4.91372	0.207989	0.109565	5.27	3.80741	1.93438	837	0	1716	1961	1578	4578	349	0	0	76	1205	0	346	0	0	0	0	531	0	0	0	406	0	0	0	0	0	0	0	0	0	0	0	0	0	28	0	0	0	2	0
sample8.14	P8	50.9937	4.91372	0.207989	0.109565	5.27	3.80741	1.93438	10926	1	4627	2716	981	3007	72	0	0	1	832	0	352	16	22	0	0	441	0	28	0	313	0	0	0	0	14	0	0	0	0	0	0	0	0	223	1	1	0	1	0
sample8.15	P8	50.9937	4.91372	0.207989	0.109565	5.27	3.80741	1.93438	14754	0	290	2684	5	3115	357	1	1	119	1006	0	2	4	1	1	0	601	0	0	0	0	0	0	0	0	2	0	0	1	0	0	1	0	0	5	27	68	0	11	0
sample9.1	P9	51.0197	5.04629	0.129969	0.0755712	4.94	11.6833	18.4598	53	41	15769	1139	1752	54	0	0	0	0	0	0	987	0	0	0	0	0	0	0	0	0	0	0	0	0	0	0	0	0	0	0	0	0	0	0	0	0	0	0	0
sample9.2	P9	51.0197	5.04629	0.129969	0.0755712	4.94	11.6833	18.4598	10	1	5027	8342	95	4	2096	1	1	1644	0	0	16	0	0	0	0	0	0	0	7	160	0	0	0	355	0	0	78	0	0	0	758	0	0	77	0	0	0	9	0
sample9.3	P9	51.0197	5.04629	0.129969	0.0755712	4.94	11.6833	18.4598	17687	1009	1370	1074	98	41	2	57	0	0	7	0	9	2	1190	0	0	6	0	3	119	5	0	1	0	0	1	0	1	0	0	0	3	0	0	1	10	19	0	2	0
sample9.4	P9	51.0197	5.04629	0.129969	0.0755712	4.94	11.6833	18.4598	21946	1834	6438	3405	155	0	0	0	0	0	0	0	132	0	7333	1	0	0	0	0	172	307	0	0	0	0	0	0	0	0	0	0	90	0	0	0	0	0	0	1	0
sample9.5	P9	51.0197	5.04629	0.129969	0.0755712	4.94	11.6833	18.4598	13	1470	8763	5130	126	13	2	0	0	0	0	0	19	0	194	0	0	10	0	0	125	691	0	0	0	0	0	0	0	0	0	0	0	0	0	230	0	0	0	1	0
sample9.6	P9	51.0197	5.04629	0.129969	0.0755712	4.94	11.6833	18.4598	2	1	1087	29640	759	1	2	0	0	0	0	0	337	0	0	0	0	0	0	0	0	581	0	0	0	0	0	0	2	0	0	0	0	0	0	0	0	0	0	6	0
sample9.7	P9	51.0197	5.04629	0.129969	0.0755712	4.94	11.6833	18.4598	3199	0	1901	2915	0	2	0	0	0	0	0	0	0	0	0	0	0	0	0	0	0	94	0	0	0	0	0	0	0	0	0	0	0	0	0	0	0	0	0	1	0
sample9.8	P9	51.0197	5.04629	0.129969	0.0755712	4.94	11.6833	18.4598	15218	1222	2157	1990	675	0	0	2	0	0	0	1	138	1	0	0	0	0	0	0	65	203	0	0	0	0	0	0	140	0	0	0	0	0	0	0	0	1	0	0	0
sample9.9	P9	51.0197	5.04629	0.129969	0.0755712	4.94	11.6833	18.4598	1	4860	2302	10414	679	0	0	0	0	0	0	0	138	0	45	0	0	0	0	0	425	1399	0	0	1	0	0	0	0	0	0	0	0	0	0	0	0	0	0	0	0
sample9.10	P9	51.0197	5.04629	0.129969	0.0755712	4.94	11.6833	18.4598	7986	4120	5591	2508	217	0	22	1	0	20	0	0	89	0	0	0	0	0	0	0	396	21	0	0	0	6	0	42	5	0	1	0	0	0	0	0	0	1	0	0	0
sample9.11	P9	51.0197	5.04629	0.129969	0.0755712	4.94	11.6833	18.4598	123	8696	3769	2254	857	1	1	0	0	0	0	0	216	0	0	0	0	0	0	0	731	0	0	0	0	0	0	0	0	0	0	0	0	0	0	0	0	0	0	0	0
sample9.12	P9	51.0197	5.04629	0.129969	0.0755712	4.94	11.6833	18.4598	1	6736	3807	4679	1011	0	0	0	0	0	18	0	214	0	0	0	0	0	0	0	502	283	0	0	0	0	0	0	0	0	0	0	0	0	0	0	0	0	0	0	0
sample9.13	P9	51.0197	5.04629	0.129969	0.0755712	4.94	11.6833	18.4598	48	556	8844	7879	2	0	0	0	0	0	0	0	65	0	710	0	0	0	0	0	58	81	0	0	0	0	0	0	51	0	0	0	0	0	0	0	0	0	0	0	0
sample9.14	P9	51.0197	5.04629	0.129969	0.0755712	4.94	11.6833	18.4598	0	1341	1035	1325	253	13	1	0	0	0	0	0	22	0	0	0	0	0	0	0	120	20	0	0	0	0	0	0	0	0	0	0	0	0	0	0	0	0	0	6	0
sample9.15	P9	51.0197	5.04629	0.129969	0.0755712	4.94	11.6833	18.4598	5	1065	1891	1195	140	0	1	0	1	0	0	0	0	0	0	0	0	0	0	0	102	85	0	0	0	0	0	0	0	0	0	0	34	0	0	0	0	0	0	0	0
sample10.1	P10	51.0172	5.04569	0.148008	0.0489978	5.28	1.84494	2.8712	2	1	9524	586	0	0	6768	0	0	2481	0	0	0	13	0	0	0	0	0	9	1	0	0	0	0	0	0	0	5	0	0	0	0	0	0	6	0	0	0	2	0
sample10.2	P10	51.0172	5.04569	0.148008	0.0489978	5.28	1.84494	2.8712	3	2	23784	514	0	0	13	1	0	4	0	0	0	0	0	0	0	0	0	0	0	0	0	0	0	325	2	156	5	0	0	1	0	0	0	21	0	0	0	3	0
sample10.3	P10	51.0172	5.04569	0.148008	0.0489978	5.28	1.84494	2.8712	4	2	17433	576	0	1	13	1	0	10	0	0	0	0	0	0	0	0	0	0	0	0	0	0	0	1	0	1032	0	0	0	0	0	0	1	0	0	0	0	1	0
sample10.4	P10	51.0172	5.04569	0.148008	0.0489978	5.28	1.84494	2.8712	1	90	3	1104	0	0	5782	0	0	2845	0	0	1	0	1	1	0	0	0	3414	0	0	0	0	0	9197	0	1084	702	0	0	0	0	0	0	0	0	0	0	0	0
sample10.5	P10	51.0172	5.04569	0.148008	0.0489978	5.28	1.84494	2.8712	6	0	2551	6999	1	0	39	0	0	18	0	0	0	0	0	0	0	0	0	6570	0	0	0	0	0	21	0	0	65	0	0	0	0	258	0	57	0	0	3075	0	0
sample10.6	P10	51.0172	5.04569	0.148008	0.0489978	5.28	1.84494	2.8712	1	11	17	1234	0	0	15487	0	0	0	0	0	0	0	0	0	1	0	0	298	0	0	0	0	0	20	1	163	2617	0	0	0	0	281	0	0	0	0	168	0	0
sample10.7	P10	51.0172	5.04569	0.148008	0.0489978	5.28	1.84494	2.8712	0	2	1724	153	0	0	26381	0	0	9205	0	0	1	0	0	0	0	0	0	0	0	0	0	0	0	171	0	0	0	0	0	0	0	0	0	0	0	0	0	0	0
sample10.8	P10	51.0172	5.04569	0.148008	0.0489978	5.28	1.84494	2.8712	2	2	7900	2104	0	0	1168	0	0	17	3	0	0	0	0	0	0	0	0	0	0	0	0	0	0	95	0	45	576	0	0	0	0	231	0	0	0	0	0	1	0
sample10.9	P10	51.0172	5.04569	0.148008	0.0489978	5.28	1.84494	2.8712	4	2	5	874	1	0	0	0	0	0	0	0	0	0	0	0	0	0	0	84	0	0	0	0	0	1457	0	1581	1753	0	0	0	0	2626	0	0	1	0	11	1	0
sample10.10	P10	51.0172	5.04569	0.148008	0.0489978	5.28	1.84494	2.8712	1	0	45	2185	210	0	3404	0	0	1590	0	0	57	77	0	0	0	0	0	0	0	1	1	0	0	154	0	0	488	0	0	0	0	3	0	0	0	0	0	19	0
sample10.11	P10	51.0172	5.04569	0.148008	0.0489978	5.28	1.84494	2.8712	4	3	18	1557	1	0	0	0	0	1	0	0	0	6	0	0	0	0	0	614	0	0	0	0	0	69	0	728	561	0	0	0	0	2039	0	0	0	0	106	2	0
sample10.12	P10	51.0172	5.04569	0.148008	0.0489978	5.28	1.84494	2.8712	1	1	4	2290	0	0	1605	0	0	10	0	1	0	0	0	0	0	0	0	0	0	0	0	0	0	0	0	1038	268	0	0	0	0	870	0	0	1	0	0	1	0
sample10.13	P10	51.0172	5.04569	0.148008	0.0489978	5.28	1.84494	2.8712	3	0	31	4133	2	0	0	0	0	0	0	0	0	0	0	0	0	0	0	176	0	0	0	0	0	281	0	2477	515	0	0	0	0	1310	0	0	0	0	36	0	0
sample10.14	P10	51.0172	5.04569	0.148008	0.0489978	5.28	1.84494	2.8712	19	2380	1	925	0	0	4594	1	0	2583	0	0	0	1	0	0	0	0	0	361	0	0	0	0	0	36	0	646	12	0	0	0	0	280	0	0	1	0	251	0	0
sample10.15	P10	51.0172	5.04569	0.148008	0.0489978	5.28	1.84494	2.8712	0	25	2	176	469	0	1504	0	0	29	0	0	163	0	0	0	0	0	1	356	0	0	0	0	0	1901	0	77	93	0	0	0	0	0	0	37	0	0	0	0	0
sample11.1	P11	50.9708	4.7935	0.614711	0.181818	4.31	0.81793	6.61319	3	4722	7723	81	1645	911	0	0	0	0	308	0	547	0	0	0	0	0	0	0	109	1011	0	152	1	0	0	0	0	2	0	0	0	0	0	0	0	0	0	0	0
sample11.2	P11	50.9708	4.7935	0.614711	0.181818	4.31	0.81793	6.61319	3	1975	709	2758	1184	58	0	0	1	0	0	1	210	0	0	0	0	3	0	0	188	2	0	0	0	0	0	0	0	9128	0	0	81	0	0	0	0	0	0	32	0
sample11.3	P11	50.9708	4.7935	0.614711	0.181818	4.31	0.81793	6.61319	15588	1946	502	1417	490	0	0	0	0	0	0	0	15	0	0	0	1	0	0	0	94	27	0	0	0	0	0	8	0	0	0	0	234	0	0	0	0	1	0	0	0
sample11.4	P11	50.9708	4.7935	0.614711	0.181818	4.31	0.81793	6.61319	7077	3528	3922	60	1319	0	0	0	1	0	0	17	324	0	1	1	0	0	0	0	64	8	0	0	0	0	0	0	0	0	0	0	7	0	0	0	27	7	0	0	0
sample11.5	P11	50.9708	4.7935	0.614711	0.181818	4.31	0.81793	6.61319	12	802	944	283	1679	706	27	0	0	3	68	0	318	0	0	1	0	36	0	0	0	101	0	411	0	0	0	0	0	0	0	0	7	0	0	0	0	0	0	2	0
sample11.6	P11	50.9708	4.7935	0.614711	0.181818	4.31	0.81793	6.61319	6619	22924	1	0	0	0	1	0	0	0	0	1	0	0	0	0	0	0	0	0	2425	0	0	0	0	0	0	0	0	113	0	0	0	0	0	0	1	0	0	0	0
sample11.7	P11	50.9708	4.7935	0.614711	0.181818	4.31	0.81793	6.61319	0	4326	2077	29	79	1	0	0	0	0	0	0	23	0	3	0	0	0	0	0	0	2	0	0	0	0	0	0	0	0	0	0	0	0	0	0	0	0	0	0	0
sample11.8	P11	50.9708	4.7935	0.614711	0.181818	4.31	0.81793	6.61319	3579	6009	4676	142	2648	2758	0	0	0	0	2	0	489	0	4	0	0	9	0	0	82	25	0	0	0	11	0	0	0	0	0	0	0	0	0	0	1	2	0	1	0
sample11.9	P11	50.9708	4.7935	0.614711	0.181818	4.31	0.81793	6.61319	1	178	7213	0	7489	1109	1	0	0	0	1	2939	1665	0	1	0	0	3	0	0	3	76	0	0	0	0	0	3	0	0	0	0	0	0	0	0	0	0	0	0	0
sample11.10	P11	50.9708	4.7935	0.614711	0.181818	4.31	0.81793	6.61319	719	4	7	5	5364	1	0	1	0	0	0	0	849	0	0	0	3	0	0	0	1	0	0	0	0	0	0	1	0	0	0	0	14	0	0	0	2	0	0	0	0
sample11.11	P11	50.9708	4.7935	0.614711	0.181818	4.31	0.81793	6.61319	1	8020	593	37	2222	453	0	0	0	0	164	0	394	14	118	0	0	39	0	0	20	45	0	29	0	0	0	0	0	0	0	0	0	0	0	0	0	0	0	0	0
sample11.12	P11	50.9708	4.7935	0.614711	0.181818	4.31	0.81793	6.61319	9411	3040	453	4	65	0	0	0	0	0	0	0	3	0	0	0	0	0	0	0	254	1	0	0	1	0	0	0	0	0	0	0	20	0	1	0	33	5	0	0	0
sample11.13	P11	50.9708	4.7935	0.614711	0.181818	4.31	0.81793	6.61319	396	17960	21	1150	1463	0	0	0	0	0	0	4319	274	0	0	0	0	0	0	0	662	66	0	0	0	0	0	1	0	0	0	0	156	0	0	0	0	0	0	1	0
sample11.14	P11	50.9708	4.7935	0.614711	0.181818	4.31	0.81793	6.61319	832	21293	296	224	3091	9	58	0	0	0	0	2240	609	0	0	0	0	0	0	0	1	305	0	0	0	0	0	0	0	0	0	0	0	0	0	0	0	0	0	0	0
sample11.15	P11	50.9708	4.7935	0.614711	0.181818	4.31	0.81793	6.61319	10748	2594	829	1147	580	0	0	0	0	1	0	548	83	2	0	0	0	0	0	0	418	162	0	0	0	0	0	0	0	0	0	0	0	0	0	0	0	0	0	0	0
sample12.1	P12	50.9728	4.79223	0.332155	0.134921	5.29	1.20476	4.53006	4	10092	12	536	595	0	75	0	0	3	0	0	83	0	0	0	0	0	0	0	978	188	0	0	0	0	0	21	0	0	0	0	130	0	0	0	0	0	0	1	0
sample12.2	P12	50.9728	4.79223	0.332155	0.134921	5.29	1.20476	4.53006	4160	721	485	3228	96	0	0	0	2	0	0	0	33	1	0	0	0	0	0	0	0	17	0	0	0	0	0	0	8	0	0	0	0	8	0	0	6	8	0	3	0
sample12.3	P12	50.9728	4.79223	0.332155	0.134921	5.29	1.20476	4.53006	6743	954	794	3637	687	0	156	0	0	54	0	0	148	0	0	0	0	0	0	0	97	98	0	0	0	0	0	0	0	0	0	0	0	0	0	0	9	24	0	4	0
sample12.4	P12	50.9728	4.79223	0.332155	0.134921	5.29	1.20476	4.53006	12390	2930	0	8	0	0	0	0	0	0	0	0	0	0	0	0	1	0	0	0	485	116	0	0	0	0	0	0	0	0	0	0	0	0	0	0	12	0	0	0	0
sample12.5	P12	50.9728	4.79223	0.332155	0.134921	5.29	1.20476	4.53006	17349	124	1780	1327	937	0	0	0	0	0	0	48	252	0	0	0	0	0	0	0	0	716	0	0	59	0	0	52	0	0	0	0	185	19	0	0	4	3	0	0	0
sample12.6	P12	50.9728	4.79223	0.332155	0.134921	5.29	1.20476	4.53006	7809	600	1171	4027	387	0	1	0	0	0	0	0	41	0	0	0	0	0	0	0	0	28	0	0	0	0	0	0	0	0	0	0	46	0	0	0	0	7	0	0	0
sample12.7	P12	50.9728	4.79223	0.332155	0.134921	5.29	1.20476	4.53006	26	2388	1647	80	1437	1850	143	0	1	24	569	0	176	0	0	0	0	222	0	0	243	56	0	0	0	0	0	0	0	0	0	0	323	0	0	0	0	0	0	0	0
sample12.8	P12	50.9728	4.79223	0.332155	0.134921	5.29	1.20476	4.53006	747	4840	839	1773	738	0	0	0	0	0	0	0	154	0	0	0	0	0	0	0	21	37	0	0	0	0	0	112	4	0	0	1	0	0	0	10	1	0	0	0	0
sample12.9	P12	50.9728	4.79223	0.332155	0.134921	5.29	1.20476	4.53006	5264	26	306	1331	4775	0	0	0	0	0	0	0	1117	0	0	0	0	0	0	0	0	154	0	0	0	0	0	20	0	0	0	0	79	0	1	0	0	0	0	0	0
sample12.10	P12	50.9728	4.79223	0.332155	0.134921	5.29	1.20476	4.53006	17973	1332	42	427	560	0	112	0	0	86	0	0	107	0	0	0	5	0	0	0	0	44	0	0	37	0	0	203	1	0	0	0	16	0	0	0	9	0	0	0	0
sample12.11	P12	50.9728	4.79223	0.332155	0.134921	5.29	1.20476	4.53006	7	552	1657	6499	436	5422	39	1	0	29	975	0	46	0	8	0	0	815	0	0	90	83	0	0	0	0	0	18	0	0	0	0	139	0	0	0	0	0	0	6	0
sample12.12	P12	50.9728	4.79223	0.332155	0.134921	5.29	1.20476	4.53006	1	3610	4170	7036	1766	0	101	0	0	95	8	0	255	0	0	0	0	0	0	0	296	262	0	0	3	0	0	8	0	0	0	0	129	0	0	0	0	0	0	1	0
sample12.13	P12	50.9728	4.79223	0.332155	0.134921	5.29	1.20476	4.53006	18479	161	459	3719	1346	0	0	0	0	0	0	0	326	0	0	0	0	0	0	0	67	521	0	0	34	0	8	0	0	0	0	0	115	0	0	0	0	2	0	1	1
sample12.14	P12	50.9728	4.79223	0.332155	0.134921	5.29	1.20476	4.53006	1	497	2209	3894	1112	7370	0	0	0	0	1454	0	284	0	0	0	0	749	0	0	67	178	0	0	79	0	0	0	0	0	0	0	18	0	0	0	0	0	0	6	0
sample12.15	P12	50.9728	4.79223	0.332155	0.134921	5.29	1.20476	4.53006	22880	150	955	1	455	0	0	0	0	0	18	0	92	0	5	0	0	0	0	0	18	45	0	0	0	0	0	0	0	0	0	0	12	0	0	0	1	3	0	0	0
[truncated: 80 more columns]

## Sheet: AMF taxonomy
OTUid	Bit score	E-value	Query length (bp)	Identity (bp)	Matching bp (%)	Family	Genus
OTU1	415.988	2.67276e-116	216	216	1	Glomeraceae	Glomus
OTU2	415.988	2.67276e-116	216	216	1	Glomeraceae	Glomus
OTU3	415.988	2.67276e-116	216	216	1	Glomeraceae	Glomus
OTU4	417.911	7.08552e-117	217	217	1	Glomeraceae	Glomus
OTU5	415.988	2.67276e-116	216	216	1	Glomeraceae	Glomus
OTU6	414.065	1.00818e-115	215	215	1	Glomeraceae	Glomus
OTU9	414.065	1.00818e-115	215	215	1	Glomeraceae	Glomus
OTU13	415.988	2.67276e-116	216	216	1	Glomeraceae	Glomus
OTU14	417.911	7.08552e-117	217	217	1	Glomeraceae	Glomus
OTU18	427.524	9.27404e-120	222	222	1	Claroideoglomeraceae	Claroideoglomus
OTU19	414.065	1.00818e-115	215	215	1	Glomeraceae	Glomus
OTU20	415.988	2.67276e-116	216	216	1	Glomeraceae	Glomus
OTU21	421.756	4.97924e-118	219	219	1	Acaulosporaceae	Acaulospora
OTU24	427.524	9.27404e-120	222	222	1	Glomeraceae	Glomus
OTU25	415.988	2.67276e-116	216	216	1	Glomeraceae	Glomus
OTU26	412.143	3.80278e-115	214	214	1	Glomeraceae	Glomus
OTU29	419.833	1.87833e-117	218	218	1	Acaulosporaceae	Acaulospora
OTU30	392.916	2.34526e-109	215	214	0.995349	Glomeraceae	Glomus
OTU32	415.988	2.67276e-116	216	216	1	Glomeraceae	Glomus
OTU35	414.065	1.00818e-115	215	215	1	Glomeraceae	Glomus
OTU36	415.988	2.67276e-116	216	216	1	Glomeraceae	Glomus
OTU45	429.447	2.4582e-120	223	223	1	Claroideoglomeraceae	Claroideoglomus
OTU46	427.524	9.27404e-120	222	222	1	Claroideoglomeraceae	Claroideoglomus
OTU48	414.065	1.00818e-115	215	215	1	Glomeraceae	Glomus
OTU50	389.07	3.40544e-108	217	210	0.967742	Acaulosporaceae	Acaulospora
OTU52	406.375	2.10423e-113	217	215	0.990783	Glomeraceae	Glomus
OTU53	415.988	2.67276e-116	216	216	1	Paraglomeraceae	Paraglomus
OTU56	419.833	1.87833e-117	218	218	1	Acaulosporaceae	Acaulospora
OTU59	406.375	2.07234e-113	214	213	0.995327	Glomeraceae	Glomus
OTU64	419.833	1.87833e-117	218	218	1	Acaulosporaceae	Acaulospora
OTU77	415.988	2.67276e-116	216	216	1	Glomeraceae	Glomus
OTU86	414.065	1.00818e-115	215	215	1	Glomeraceae	Glomus
OTU88	415.988	2.67276e-116	216	216	1	Glomeraceae	Glomus
OTU90	415.988	2.67276e-116	216	216	1	Glomeraceae	Glomus
OTU91	419.833	1.87833e-117	218	218	1	Acaulosporaceae	Acaulospora
OTU96	398.684	4.39141e-111	219	215	0.981735	Claroideoglomeraceae	Claroideoglomus
OTU104	414.065	1.00818e-115	215	215	1	Glomeraceae	Glomus
OTU108	414.065	1.00818e-115	215	215	1	Glomeraceae	Glomus
OTU110	425.601	3.5507e-119	224	223	0.995536	Claroideoglomeraceae	Claroideoglomus
OTU113	408.297	5.4941e-114	215	212	0.986047	Gigasporaceae	Scutellospora
OTU114	415.988	2.71346e-116	219	218	0.995434	Claroideoglomeraceae	Claroideoglomus
OTU116	414.065	1.02361e-115	218	217	0.995413	Acaulosporaceae	Acaulospora
OTU117	414.065	1.00818e-115	215	215	1	Glomeraceae	Glomus
OTU119	369.843	2.05783e-102	214	208	0.971963	Glomeraceae	Glomus
OTU120	414.065	1.00818e-115	215	215	1	Gigasporaceae	Scutellospora
OTU123	392.916	2.35722e-109	216	212	0.981481	Glomeraceae	Glomus
OTU124	414.065	1.00818e-115	215	215	1	Glomeraceae	Glomus
OTU125	396.761	1.75648e-110	230	226	0.982609	Paraglomeraceae	Paraglomus
OTU126	408.297	5.4941e-114	215	214	0.995349	Glomeraceae	Glomus
OTU128	417.911	7.19288e-117	220	219	0.995455	Claroideoglomeraceae	Claroideoglomus
OTU132	412.143	3.80278e-115	214	214	1	Glomeraceae	Glomus
OTU133	375.612	3.81489e-104	216	209	0.967593	Glomeraceae	Glomus
OTU148	414.065	1.00818e-115	215	215	1	Glomeraceae	Glomus
OTU161	402.529	2.94821e-112	212	211	0.995283	Gigasporaceae	Scutellospora
OTU162	415.988	2.67276e-116	216	216	1	Glomeraceae	Glomus
OTU164	414.065	1.02361e-115	218	217	0.995413	Diversisporaceae	Diversispora
OTU167	419.833	1.87833e-117	218	218	1	Acaulosporaceae	Acaulospora
OTU189	415.988	2.67276e-116	216	216	1	Glomeraceae	Glomus
OTU191	415.988	2.67276e-116	216	216	1	Glomeraceae	Glomus
OTU197	415.988	2.67276e-116	216	216	1	Glomeraceae	Glomus
OTU205	415.988	2.67276e-116	216	216	1	Glomeraceae	Glomus
OTU208	419.833	1.87833e-117	218	218	1	Acaulosporaceae	Acaulospora
OTU221	389.07	3.40544e-108	217	212	0.976959	Glomeraceae	Glomus
OTU228	414.065	1.00818e-115	215	215	1	Glomeraceae	Glomus
OTU231	414.065	1.00818e-115	215	215	1	Glomeraceae	Glomus
OTU252	365.998	3.00341e-101	217	210	0.967742	Glomeraceae	Glomus
OTU256	427.524	9.27404e-120	222	222	1	Claroideoglomeraceae	Claroideoglomus
OTU277	414.065	1.00818e-115	215	215	1	Glomeraceae	Glomus
OTU289	417.911	7.08552e-117	217	217	1	Diversisporaceae	Diversispora
OTU301	414.065	1.00818e-115	215	215	1	Glomeraceae	Glomus
OTU309	387.148	1.28458e-107	216	211	0.976852	Glomeraceae	Glomus
OTU313	415.988	2.67276e-116	216	216	1	Glomeraceae	Glomus
OTU323	379.457	2.6271e-105	214	211	0.985981	Glomeraceae	Glomus
OTU330	398.684	4.32554e-111	216	213	0.986111	Glomeraceae	Glomus
OTU334	394.838	6.15435e-110	214	211	0.985981	Glomeraceae	Glomus
OTU345	415.988	2.67276e-116	216	216	1	Glomeraceae	Glomus
OTU349	390.993	8.89155e-109	215	211	0.981395	Glomeraceae	Glomus
OTU354	402.529	2.99403e-112	215	213	0.990698	Glomeraceae	Glomus
OTU356	404.452	7.93744e-113	216	214	0.990741	Glomeraceae	Glomus
OTU358	389.07	3.35384e-108	214	210	0.981308	Glomeraceae	Glomus
OTU361	417.911	7.08552e-117	217	217	1	Archaeosporaceae	Archaeospora
OTU364	396.761	1.65659e-110	218	214	0.981651	Acaulosporaceae	Acaulospora
OTU368	414.065	1.00818e-115	215	215	1	Glomeraceae	Glomus
OTU386	414.065	1.00818e-115	215	215	1	Archaeosporaceae	Archaeospora
OTU395	390.993	8.89155e-109	215	211	0.981395	Glomeraceae	Glomus
OTU400	379.457	2.70793e-105	220	215	0.977273	Claroideoglomeraceae	Claroideoglomus
OTU412	408.297	5.57819e-114	218	216	0.990826	Diversisporaceae	Diversispora
OTU436	410.22	1.43435e-114	213	213	1	Gigasporaceae	Gigaspora
OTU450	402.529	2.99403e-112	215	213	0.990698	Glomeraceae	Glomus
OTU459	402.529	2.99403e-112	215	213	0.990698	Glomeraceae	Glomus
OTU470	415.988	2.67276e-116	216	216	1	Glomeraceae	Glomus
OTU474	365.998	3.00341e-101	217	210	0.967742	Glomeraceae	Glomus
OTU490	429.447	2.4582e-120	223	223	1	Claroideoglomeraceae	Claroideoglomus
OTU500	402.529	3.03986e-112	218	215	0.986239	Glomeraceae	Glomus
OTU504	396.761	1.63161e-110	215	212	0.986047	Glomeraceae	Glomus
OTU513	390.993	8.89155e-109	215	213	0.990698	Glomeraceae	Glomus
OTU528	387.148	1.28458e-107	216	211	0.976852	Glomeraceae	Glomus
OTU539	414.065	1.00818e-115	215	215	1	Glomeraceae	Glomus
OTU549	385.225	4.84549e-107	215	210	0.976744	Glomeraceae	Glomus
OTU557	417.911	7.30024e-117	223	221	0.991031	Claroideoglomeraceae	Claroideoglomus
OTU573	396.761	1.63161e-110	215	212	0.986047	Glomeraceae	Glomus
OTU601	396.761	1.64826e-110	217	216	0.995392	Paraglomeraceae	Paraglomus
OTU607	385.225	4.91966e-107	218	212	0.972477	Paraglomeraceae	Paraglomus
OTU629	373.689	1.43899e-103	215	208	0.967442	Gigasporaceae	Scutellospora
OTU650	375.612	3.81489e-104	216	209	0.967593	Glomeraceae	Glomus
OTU652	414.065	1.00818e-115	215	215	1	Glomeraceae	Glomus
OTU660	390.993	9.02764e-109	218	213	0.977064	Glomeraceae	Glomus
OTU669	415.988	2.71346e-116	219	218	0.995434	Acaulosporaceae	Kuklospora
OTU677	379.457	2.64057e-105	215	209	0.972093	Glomeraceae	Glomus
OTU681	367.921	7.80184e-102	214	207	0.96729	Gigasporaceae	Scutellospora
OTU694	375.612	3.81489e-104	216	209	0.967593	Glomeraceae	Glomus
OTU703	390.993	8.89155e-109	215	211	0.981395	Glomeraceae	Glomus
OTU710	396.761	1.63161e-110	215	212	0.986047	Glomeraceae	Glomus
OTU745	387.148	1.28458e-107	216	211	0.976852	Glomeraceae	Glomus
OTU747	402.529	2.99403e-112	215	213	0.990698	Glomeraceae	Glomus
OTU762	410.22	1.50089e-114	222	219	0.986486	Claroideoglomeraceae	Claroideoglomus
OTU767	385.225	4.84549e-107	215	210	0.976744	Claroideoglomeraceae	Claroideoglomus
OTU810	410.22	1.45653e-114	216	215	0.99537	Glomeraceae	Glomus
OTU816	383.302	1.84644e-106	216	213	0.986111	Glomeraceae	Glomus
OTU831	404.452	7.89715e-113	215	212	0.986047	Glomeraceae	Glomus
OTU833	415.988	2.67276e-116	216	216	1	Glomeraceae	Glomus
